# Supplementary material for: A Systematic Review and Meta-Analysis of the Performance of Two Point of Care Typhoid Fever Tests, Tubex TF and Typhidot, in Endemic Countries
Source: PLoS One. 2013 Dec 16;8(12):e81263. doi: 10.1371/journal.pone.0081263 (PMC3864786; doi:10.1371/journal.pone.0081263)
Supplement: Table S1 — QUADAS checklist. (XLSX) [file pone.0081263.s002.xlsx]

## Sheet: Sheet1
			SIGNALING QUESTIONS										BIAS			APPLICABILITY
Study	Test evaluated (Typhidot/ Tubex)	Control group used	Patient selection			Index test	Reference standard		Flow and Timing				Patient	Index Test	Reference Standard	Flow and Timing	Patient	Index Test	Reference Standard
			Was a consecutive or random sample enrolled?	Case control design avoided?	No innapropriate exclusions?	Where the index test results interpreted without knowing the results of the reference test?	Reference standard likely to classify condition correctly?	Where the reference test results interpreted without knowing the results of the index test?	was there an appropriate interval between index test and reference standard?	Did all patients receive a reference standard?	Did all patients receive the same reference standard?	Where all patients included in the analyses?*	Could the selection of patients have introduced bias?	Could the conduct or interpretation of the index test have introcuded bias?	Could the conduct or interpretation of the reference standard have introcuded bias?	Could the patient flow have introduced bias?	Are there concerns that the included patients do not match the review question?	Are there concerns that the index test, its conduct or its interpretation do not match the review question?	Are there concerns that the conditions that define the reference standard, does not match the review question?
Dong et al, 2008[29]	Tubex	1	yes	yes	yes	no information	sensitivity 50-80%	no information	yes	yes	yes	no, only those were 3 serological tests were done (blood volume)	no	unclear	no	no	no	potential inter-batch variation	no
Dutta et al, 2006[27]	Tubex	1	yes	yes	yes	no information	sensitivity 50-80%	no information	yes	yes	yes	no, only those were 3 serological tests were done (blood volume)	no	unclear	no	no	no	potential inter-batch variation	no
Fadeel et al, 2011[33]	Typhidot /Tubex	1; 2	yes	yes	yes	no information	sensitivity 50-80%	no information	yes	yes	yes	unclear	no	unclear	no	no	no	potential inter-batch variation	no
Gopolaskrishnan et al, 2002[14]	Typhidot	1; 2	no, samples retrospectively selected from stored samples	yes	yes	no information	sensitivity 50-80%	no information	yes	yes	yes	yes	no	unclear	no	no	no	potential inter-batch variation	no
Jesudason et al, 2002[36]	Typhidot	2	no, samples retrospectively selected from stored samples	yes	yes	no information	sensitivity 50-80%	no information	yes	yes	yes	yes	no	unclear	no	no	no	potential inter-batch variation	no
Jesudason et al, 2006[37]	Typhidot	3	yes	yes	yes	no information	sensitivity 50-80%	no information	yes	yes	yes	yes	no	unclear	no	no	no	potential inter-batch variation	no
Kawano et al, 2007[15]	Typhidot/Tubex	2	yes	yes	yes	yes	sensitivity 50-80%	yes	yes	yes	yes	yes	no	no	no	no	no	potential inter-batch variation	no
Keddy et al, 2011[35]	Typhidot /Tubex	3	yes	yes	yes	yes	sensitivity 50-80%	yes	yes	yes	yes	yes	no	no	no	no	no	potential inter-batch variation	no
Ley et al, 2011[34]	Tubex	1	selected subset from stored samples	yes	yes	yes	sensitivity 50-80%	yes	yes	yes	yes	yes	no	no	no	no	no	potential inter-batch variation	no
Olsen et al, 2004[13]	Typhidot /Tubex	1	yes	yes	yes	no information	sensitivity 50-80%	no information	yes	yes	yes	yes	no	unclear	no	no	no	former version of the test	no
												* see control group used
